# Supplementary material for: Infliximab therapy together with tyrosine kinase inhibition targets leukemic stem cells in chronic myeloid leukemia
Source: BMC Cancer. 2019 Jul 4;19:658. doi: 10.1186/s12885-019-5871-2 (PMC6610865; doi:10.1186/s12885-019-5871-2)
Supplement: Supplementary file 1 — Gene Set Enrichment Analysis of LSK microarray data from CML mice (SCLtTA/Bcr-Abl) vs controls (SCLtTA and wt). (XLSX 19 kb) [file 12885_2019_5871_MOESM1_ESM.xlsx]

## Sheet:  Bcr-Abl up-regulated
pathways		adj.p.value	zscore
RUAN_RESPONSE_TO_TNF_TROGLITAZONE_UP		0.00048597338596315	4.49982538381631
RUAN_RESPONSE_TO_TNF_UP		0.000486265433517068	4.49606232259128
WACKER_HYPOXIA_TARGETS_OF_VHL		0.000699561934323719	4.39376688236983
SMID_BREAST_CANCER_RELAPSE_IN_PLEURA_DN		0.00109013592056047	4.26795403398629
KEGG_ANTIGEN_PROCESSING_AND_PRESENTATION		0.00186855110659884	4.02792789910593
HALLMARK_MTORC1_SIGNALING		0.0020085611214828	4.00866198066286
KEGG_ASTHMA		0.00380601118346677	3.79158732781153
GSE22886_NAIVE_BCELL_VS_NEUTROPHIL_UP		0.00430642830925932	3.74718819489044
PID_IL23PATHWAY		0.00437439245921959	3.73906342489519
GSE9988_ANTI_TREM1_AND_LPS_VS_VEHICLE_TREATED_MONOCYTES_DN		0.00454468943796136	3.72234554691232
SMID_BREAST_CANCER_RELAPSE_IN_BRAIN_UP		0.00463924661622732	3.71406104719764
BERENJENO_ROCK_SIGNALING_NOT_VIA_RHOA_UP		0.00509917928322357	3.67081636634592
KEGG_JAK_STAT_SIGNALING_PATHWAY		0.00639516166476352	3.58794206171454
MEINHOLD_OVARIAN_CANCER_LOW_GRADE_DN		0.00695264051749054	3.55707193518409
TERAMOTO_OPN_TARGETS_CLUSTER_7		0.00695264051749054	3.55492960251218
DELACROIX_RAR_TARGETS_UP		0.00769751200024638	3.51474512963154

## Sheet: Bcr-Abl down regulated
pathways		adj.p.value	zscore
GSE27786_NEUTROPHIL_VS_MONO_MAC_UP		0.00011620875799039	-4.88979435517736
HAHTOLA_MYCOSIS_FUNGOIDES_UP		0.000116245461980486	-4.88433582497746
KRAS.600.LUNG.BREAST_UP.V1_UP		0.000122095007930564	-4.86938483944876
GRAHAM_CML_QUIESCENT_VS_NORMAL_QUIESCENT_UP		0.000125215916700123	-4.85925389780794
GSE29618_MONOCYTE_VS_MDC_DAY7_FLU_VACCINE_UP		0.000125676209746199	-4.85351126601293
CRX_NRL_DN.V1_UP		0.000136132455353472	-4.83273383677952
CYTOSKELETON		0.000141095994881157	-4.82079750015817
MEMBRANE_PART		0.000157331651381331	-4.79431124815483
ZWANG_TRANSIENTLY_UP_BY_1ST_EGF_PULSE_ONLY		0.000174409813009602	-4.76897914737225
CUI_TCF21_TARGETS_2_DN		0.00019114015057623	-4.7459446610683
TORCHIA_TARGETS_OF_EWSR1_FLI1_FUSION_UP		0.000191321370911324	-4.74130260547445
REACTOME_AMYLOIDS		0.000259424556360199	-4.6726039846742
STRUCTURAL_MOLECULE_ACTIVITY		0.000259424556360199	-4.6705081838977
GSE29618_PRE_VS_DAY7_FLU_VACCINE_PDC_UP		0.0002779768789577	-4.65205134145421
MCBRYAN_PUBERTAL_BREAST_3_4WK_UP		0.000291527422083335	-4.63805455022959
REACTOME_DEVELOPMENTAL_BIOLOGY		0.000319371673382393	-4.61504946802294
GSE27786_CD4_TCELL_VS_ERYTHTROBLAST_DN		0.000323964470277021	-4.60804634344643
TAKEDA_TARGETS_OF_NUP98_HOXA9_FUSION_16D_DN		0.000339518799401795	-4.59431277742233
REACTOME_METABOLISM_OF_PORPHYRINS		0.000342870578993598	-4.58836226321794
MASSARWEH_TAMOXIFEN_RESISTANCE_UP		0.000420444948517217	-4.54172586134094
TAKEDA_TARGETS_OF_NUP98_HOXA9_FUSION_8D_UP		0.000459814221831414	-4.51900965909573
HALLMARK_ADIPOGENESIS		0.0004806913166822	-4.50584196136732
E2F1_UP.V1_DN		0.000604356981712199	-4.44249885152735
GSE36392_EOSINOPHIL_VS_NEUTROPHIL_IL25_TREATED_LUNG_UP		0.000604356981712199	-4.44242393908533
BERTUCCI_MEDULLARY_VS_DUCTAL_BREAST_CANCER_DN		0.000637724823226645	-4.42631998057768
SHEN_SMARCA2_TARGETS_DN		0.000637724823226645	-4.42388928556814
LIM_MAMMARY_STEM_CELL_UP		0.000697167518717302	-4.40119227553714
GSE2706_UNSTIM_VS_8H_R848_DC_UP		0.000699561934323719	-4.39675872855391
PLASMA_MEMBRANE_PART		0.000733035859981518	-4.37755504833386
BLALOCK_ALZHEIMERS_DISEASE_UP		0.000733035859981518	-4.37709548185834
TRANSITION_METAL_ION_TRANSPORT		0.000807100027483149	-4.3528638309624
GAL_LEUKEMIC_STEM_CELL_DN		0.000864695901910916	-4.33161638880684
BIOCARTA_PARKIN_PATHWAY		0.000864695901910916	-4.3306840148159
OXFORD_RALB_TARGETS_UP		0.000864695901910916	-4.32836756947075
BRUINS_UVC_RESPONSE_LATE		0.00103098223702937	-4.28639720988565
ZHAN_MULTIPLE_MYELOMA_DN		0.00109013592056047	-4.27062067044933
RB_P107_DN.V1_UP		0.00109431243194838	-4.26284054688839
GSE11924_TH1_VS_TH17_CD4_TCELL_DN		0.00109431243194838	-4.26122375601993
LANDIS_ERBB2_BREAST_TUMORS_324_DN		0.0010981303210838	-4.25756078495924
REACTOME_MEIOSIS		0.00111138518410789	-4.25202558624664
CHANG_POU5F1_TARGETS_UP		0.00113242416583753	-4.24500522265989
GUO_HEX_TARGETS_DN		0.00113708681467885	-4.24053308499625
LIANG_HEMATOPOIESIS_STEM_CELL_NUMBER_LARGE_VS_TINY_DN		0.00113708681467885	-4.23854254198687
GSE29618_BCELL_VS_MONOCYTE_DAY7_FLU_VACCINE_DN		0.00116399325371336	-4.23056257128112
CHIANG_LIVER_CANCER_SUBCLASS_POLYSOMY7_UP		0.00119194405220876	-4.22252449690559
HUANG_DASATINIB_RESISTANCE_UP		0.00124111475555506	-4.2069526005107
BROWN_MYELOID_CELL_DEVELOPMENT_UP		0.00124111475555506	-4.20638813686335
KANG_AR_TARGETS_UP		0.00124111475555506	-4.20541681123983
BROWNE_HCMV_INFECTION_14HR_DN		0.00124111475555506	-4.20289281409752
TRANSITION_METAL_ION_TRANSMEMBRANE_TRANSPORTER_ACTIVITY		0.0012743395240543	-4.19205987182676
GSE6269_FLU_VS_STREP_PNEUMO_INF_PBMC_DN		0.0012743395240543	-4.1918167048956
KEEN_RESPONSE_TO_ROSIGLITAZONE_DN		0.00128595460157227	-4.18725011988793
KRAS.AMP.LUNG_UP.V1_DN		0.00132114642960516	-4.17779030303276
BENPORATH_EED_TARGETS		0.00132114642960516	-4.17617097135012
YAGI_AML_FAB_MARKERS		0.00136457827628634	-4.16588834217578
LANDIS_BREAST_CANCER_PROGRESSION_DN		0.00136457827628634	-4.16364261535583
GSE17721_PAM3CSK4_VS_GADIQUIMOD_0.5H_BMDM_DN		0.00136457827628634	-4.16156039148663
WESTON_VEGFA_TARGETS_6HR		0.0013671598228969	-4.1587619941197
KAMIKUBO_MYELOID_CEBPA_NETWORK		0.00137024310126071	-4.15420931502524
LEE_BMP2_TARGETS_UP		0.00137024310126071	-4.15358185245927
ANATOMICAL_STRUCTURE_MORPHOGENESIS		0.00144507437654787	-4.1390987924677
REACTOME_MEIOTIC_SYNAPSIS		0.00145003013312998	-4.13602921803901
ACTIN_CYTOSKELETON		0.00146924156488481	-4.1305366059258
HAN_SATB1_TARGETS_UP		0.00146924156488481	-4.12661623911152
REACTOME_NCAM_SIGNALING_FOR_NEURITE_OUT_GROWTH		0.00146924156488481	-4.12627641879594
NABA_CORE_MATRISOME		0.00146951790094849	-4.12403075993947
GSE22045_TREG_VS_TCONV_DN		0.00148091274877352	-4.11930702227014
CYTOPLASMIC_PART		0.00148091274877352	-4.11790489802255
GSE17721_LPS_VS_POLYIC_0.5H_BMDM_DN		0.00149111104085538	-4.11345971649353
INTRINSIC_TO_MEMBRANE		0.00149111104085538	-4.11205023154782
GSE6269_HEALTHY_VS_STREP_PNEUMO_INF_PBMC_DN		0.00150394439104586	-4.10796250979539
GSE2706_LPS_VS_R848_AND_LPS_8H_STIM_DC_UP		0.00151081012244999	-4.10318423908858
GSE36392_TYPE_2_MYELOID_VS_NEUTROPHIL_IL25_TREATED_LUNG_UP		0.00151081012244999	-4.10274463379109
GSE36476_YOUNG_VS_OLD_DONOR_MEMORY_CD4_TCELL_72H_TSST_ACT_UP		0.00153382586957633	-4.09718847962611
TURASHVILI_BREAST_LOBULAR_CARCINOMA_VS_LOBULAR_NORMAL_DN		0.00157811334447187	-4.08854832647396
ROY_WOUND_BLOOD_VESSEL_DN		0.00171608939768812	-4.06595785607542
MOHANKUMAR_TLX1_TARGETS_DN		0.00171608939768812	-4.06500488392184
RODRIGUES_THYROID_CARCINOMA_ANAPLASTIC_DN		0.00179207011329289	-4.05185739744558
SYSTEM_PROCESS		0.00179207011329289	-4.05089148458302
OXFORD_RALA_AND_RALB_TARGETS_DN		0.00179637214713974	-4.04835538630364
LIM_MAMMARY_LUMINAL_MATURE_UP		0.00181795195538531	-4.04359842048238
ACEVEDO_FGFR1_TARGETS_IN_PROSTATE_CANCER_MODEL_DN		0.00183333313272077	-4.03967750950472
TAKEDA_TARGETS_OF_NUP98_HOXA9_FUSION_8D_DN		0.00184414312864446	-4.03636686094478
BURTON_ADIPOGENESIS_6		0.00186855110659884	-4.0307087107946
TURASHVILI_BREAST_LOBULAR_CARCINOMA_VS_DUCTAL_NORMAL_UP		0.00186855110659884	-4.02756976059331
GSE36476_CTRL_VS_TSST_ACT_40H_MEMORY_CD4_TCELL_YOUNG_UP		0.00207695429381779	-3.99855081410287
AGARWAL_AKT_PATHWAY_TARGETS		0.00207695429381779	-3.99701850329043
INTEGRAL_TO_MEMBRANE		0.0021280835284269	-3.9894099775069
DELYS_THYROID_CANCER_DN		0.00233352673777428	-3.96565250699866
MEK_UP.V1_DN		0.00234794167996959	-3.96019498477368
GSE15930_NAIVE_VS_48H_IN_VITRO_STIM_CD8_TCELL_UP		0.00234794167996959	-3.95916816801696
MOREAUX_MULTIPLE_MYELOMA_BY_TACI_UP		0.00234794167996959	-3.95873701624515
GSE339_CD4POS_VS_CD4CD8DN_DC_IN_CULTURE_UP		0.00237146366993672	-3.95308997427139
GSE36476_YOUNG_VS_OLD_DONOR_MEMORY_CD4_TCELL_16H_TSST_ACT_UP		0.00237146366993672	-3.9527864428806
CASTELLANO_HRAS_AND_NRAS_TARGETS_UP		0.00248542560489471	-3.93977465657553
WANG_MLL_TARGETS		0.00248813719462816	-3.93775500007042
GSE3982_CTRL_VS_PMA_STIM_EOSINOPHIL_UP		0.00256961337458805	-3.92826534659648
BOQUEST_STEM_CELL_UP		0.00266970568019489	-3.91732305638095
GSE27786_LIN_NEG_VS_NKCELL_UP		0.00271307725340942	-3.91154512082743
BERENJENO_TRANSFORMED_BY_RHOA_DN		0.00271307725340942	-3.90998571719244
STAMBOLSKY_RESPONSE_TO_VITAMIN_D3_DN		0.00271333631760748	-3.90825520898758
KUROKAWA_LIVER_CANCER_CHEMOTHERAPY_UP		0.0027656850183071	-3.90136955386738
ACTIN_BINDING		0.0027656850183071	-3.90025029771157
LOPEZ_MESOTHELIOMA_SURVIVAL_DN		0.00289859160705694	-3.88719211511155
SCHAEFFER_PROSTATE_DEVELOPMENT_AND_CANCER_BOX6_UP		0.00300335106997768	-3.87688972960457
FORTSCHEGGER_PHF8_TARGETS_DN		0.0030373150565484	-3.87248887058084
DELPUECH_FOXO3_TARGETS_UP		0.00305602301665026	-3.86933968233954
GSE24142_ADULT_VS_FETAL_DN3_THYMOCYTE_DN		0.00313316272127909	-3.8616124422779
HALLMARK_MYOGENESIS		0.00316789788906318	-3.85728322307384
INTRINSIC_TO_PLASMA_MEMBRANE		0.00321736596490244	-3.85186643357961
RODWELL_AGING_KIDNEY_NO_BLOOD_UP		0.00322812108999275	-3.84943270995527
WESTON_VEGFA_TARGETS_12HR		0.00337365610719306	-3.83532866056996
ACEVEDO_METHYLATED_IN_LIVER_CANCER_DN		0.00337365610719306	-3.83456610447106
HESS_TARGETS_OF_HOXA9_AND_MEIS1_DN		0.00337365610719306	-3.83381462901448
GSE3982_NEUTROPHIL_VS_CENT_MEMORY_CD4_TCELL_UP		0.00344533229533637	-3.82705953865953
RAMALHO_STEMNESS_DN		0.00347705510789026	-3.82101705520726
REACTOME_TRANSMEMBRANE_TRANSPORT_OF_SMALL_MOLECULES		0.00347705510789026	-3.82024035737597
CYTOSKELETAL_PROTEIN_BINDING		0.00347705510789026	-3.82010647060432
TRANSPORT		0.00358005383213229	-3.81135102346518
SCHAEFFER_PROSTATE_DEVELOPMENT_AND_CANCER_BOX5_UP		0.00375222182795555	-3.79818196578811
SENESE_HDAC1_TARGETS_DN		0.0037906447272721	-3.79411913596366
GSE27786_LSK_VS_LIN_NEG_CELL_DN		0.00393329072141234	-3.77955899079647
GSE34205_HEALTHY_VS_FLU_INF_INFANT_PBMC_DN		0.00393329072141234	-3.77931947378466
ANATOMICAL_STRUCTURE_DEVELOPMENT		0.00393329072141234	-3.77887192978327
HORIUCHI_WTAP_TARGETS_UP		0.0040201351784755	-3.77182731824028
GSE29618_LAIV_VS_TIV_FLU_VACCINE_DAY7_PDC_DN		0.0040201351784755	-3.77033668694372
FEVR_CTNNB1_TARGETS_UP		0.0040201351784755	-3.76896056154805
ESTABLISHMENT_OF_LOCALIZATION		0.00415414613405676	-3.75929083363104
INTEGRAL_TO_PLASMA_MEMBRANE		0.00428380092790071	-3.75012351804866
GSE13738_RESTING_VS_TCR_ACTIVATED_CD4_TCELL_UP		0.00430642830925932	-3.74588459144681
LEE_LIVER_CANCER_E2F1_DN		0.00437439245921959	-3.73932146830803
SMID_BREAST_CANCER_BASAL_DN		0.00447337475337812	-3.7311369839039
CAIRO_LIVER_DEVELOPMENT_DN		0.00447337475337812	-3.7305722831574
GSE22886_NAIVE_TCELL_VS_NEUTROPHIL_DN		0.00454468943796136	-3.72250736261218
HOWLIN_PUBERTAL_MAMMARY_GLAND		0.00454468943796136	-3.72238081288966
GSE26495_NAIVE_VS_PD1LOW_CD8_TCELL_UP		0.00463924661622732	-3.71450764867208
PEPPER_CHRONIC_LYMPHOCYTIC_LEUKEMIA_UP		0.00463924661622732	-3.71296467322359
STK33_NOMO_DN		0.00471896108458323	-3.70499059704711
REACTOME_NCAM1_INTERACTIONS		0.00471896108458323	-3.7042951187571
GSE1460_INTRATHYMIC_T_PROGENITOR_VS_CD4_THYMOCYTE_UP		0.00471896108458323	-3.70380809262994
GSE3982_EOSINOPHIL_VS_DC_DN		0.00471896108458323	-3.70317284686143
PASINI_SUZ12_TARGETS_DN		0.00482280287071267	-3.69597241611999
GSE15750_WT_VS_TRAF6KO_DAY10_EFF_CD8_TCELL_DN		0.00482280287071267	-3.6944495184461
VESICLE_MEDIATED_TRANSPORT		0.00482280287071267	-3.69150456541148
FREDERICK_PRKCI_TARGETS		0.00482280287071267	-3.69109200810381
GSE13485_DAY3_VS_DAY7_YF17D_VACCINE_PBMC_UP		0.00482280287071267	-3.69094395264226
GSE17721_0.5H_VS_24H_LPS_BMDM_DN		0.00490500751937293	-3.6853203916069
PID_SYNDECAN_1_PATHWAY		0.00505282816926775	-3.6764329806196
KEGG_ECM_RECEPTOR_INTERACTION		0.0050665362516295	-3.67442881697198
JUBAN_TARGETS_OF_SPI1_AND_FLI1_UP		0.00509917928322357	-3.66892717054053
GSE17721_PAM3CSK4_VS_CPG_16H_BMDM_UP		0.00509917928322357	-3.66888670438518
SERVITJA_ISLET_HNF1A_TARGETS_UP		0.00514578984306546	-3.66527041635153
SCHAEFFER_PROSTATE_DEVELOPMENT_6HR_UP		0.0051954552330957	-3.66152779055533
LIAN_NEUTROPHIL_GRANULE_CONSTITUENTS		0.00523771890710601	-3.65817363343836
PTEN_DN.V1_UP		0.00552129828856757	-3.64335796648453
MIKKELSEN_MEF_HCP_WITH_H3_UNMETHYLATED		0.00556318301550363	-3.64014182402106
MARTINELLI_IMMATURE_NEUTROPHIL_UP		0.00565054376525994	-3.63486125613288
SHETH_LIVER_CANCER_VS_TXNIP_LOSS_PAM1		0.00584011826084023	-3.6246071395076
GSE13485_PRE_VS_POST_YF17D_VACCINATION_PBMC_UP		0.00584011826084023	-3.62382349761858
SMOOTH_MUSCLE_CONTRACTION_GO_0006939		0.00601605530007267	-3.61488914987732
LIM_MAMMARY_LUMINAL_PROGENITOR_UP		0.00603771362786289	-3.61211153692873
GSE36476_CTRL_VS_TSST_ACT_72H_MEMORY_CD4_TCELL_YOUNG_UP		0.00603771362786289	-3.61104531622142
REACTOME_PHOSPHOLIPID_METABOLISM		0.00603771362786289	-3.61022771424824
GSE9006_HEALTHY_VS_TYPE_2_DIABETES_PBMC_AT_DX_DN		0.00605641082160914	-3.60754856148219
GRAHAM_CML_DIVIDING_VS_NORMAL_DIVIDING_UP		0.00605641082160914	-3.6069658626945
KEGG_GLYCEROLIPID_METABOLISM		0.00605641082160914	-3.60574420682827
KINNEY_DNMT1_METHYLATION_TARGETS		0.00610751640901516	-3.60234474099892
ALCALAY_AML_BY_NPM1_LOCALIZATION_DN		0.00637315915484758	-3.59005051949363
GSE20715_WT_VS_TLR4_KO_24H_OZONE_LUNG_DN		0.00659508286402651	-3.57869894578399
WEST_ADRENOCORTICAL_TUMOR_DN		0.00663355929979391	-3.57597567405146
BOYAULT_LIVER_CANCER_SUBCLASS_G6_UP		0.00674368692601421	-3.5704680388702
WAMUNYOKOLI_OVARIAN_CANCER_LMP_DN		0.00684387046329424	-3.56540910292511
GSE17721_CTRL_VS_LPS_6H_BMDM_DN		0.00692221366529391	-3.56123258836313
ONKEN_UVEAL_MELANOMA_DN		0.00695264051749054	-3.55720559258442
GSE11057_EFF_MEM_VS_CENT_MEM_CD4_TCELL_UP		0.00695264051749054	-3.55475408125736
RAPA_EARLY_UP.V1_DN		0.00695264051749054	-3.5542018003387
CHEBOTAEV_GR_TARGETS_DN		0.00700558489594148	-3.54965158644853
PID_FGF_PATHWAY		0.00700558489594148	-3.54896274438607
BENPORATH_PRC2_TARGETS		0.00700558489594148	-3.54873512234154
MARTINEZ_RB1_TARGETS_DN		0.00700668911607324	-3.54754599162779
REN_ALVEOLAR_RHABDOMYOSARCOMA_DN		0.00711408119088539	-3.5423930888099
CHICAS_RB1_TARGETS_CONFLUENT		0.0073203788479435	-3.53370464688703
OZANNE_AP1_TARGETS_UP		0.00757466714955256	-3.52352877143622
ADDYA_ERYTHROID_DIFFERENTIATION_BY_HEMIN		0.00757924322978577	-3.52223361104534
SENSORY_PERCEPTION		0.00767430068661806	-3.51779673829052
GSE27786_ERYTHROBLAST_VS_MONO_MAC_UP		0.00767516601264573	-3.51663976753383
SATO_SILENCED_BY_DEACETYLATION_IN_PANCREATIC_CANCER		0.00775874417587234	-3.51152127894405
MAHAJAN_RESPONSE_TO_IL1A_DN		0.00792079526840793	-3.50490699668433
GSE17974_CTRL_VS_ACT_IL4_AND_ANTI_IL12_4H_CD4_TCELL_UP		0.00800608266708989	-3.50058083953764
